# Supplementary material for: Kinetic Characterization of PB1-F2-Mediated Immunopathology during Highly Pathogenic Avian H5N1 Influenza Virus Infection
Source: PLoS One. 2013 Mar 1;8(3):e57894. doi: 10.1371/journal.pone.0057894 (PMC3585811; doi:10.1371/journal.pone.0057894)
Supplement: Text S1 — Sequences of Influenza A/duck/Niger/2090/2006 (H5N1) virus in Fasta format. (TXT) [file pone.0057894.s001.txt]

>Influenza Avirus (A/duck/Niger/2090/2006 (H5N1)) segment 1, genomic RNA complete sequence.
AGCGAAAGCAGGTCAAATATATTCAATATGGAGAGAATAAAGGAATTAAG
AGATCTAATGTCACAGTCCCGCACTCGCGAGATACTAACAAAAACCACTG
TGGACCATATGGCCATAATCAAGAAATACACATCAGGAAGACAAGAGAAG
AACCCTGCTCTCAGAATGAAATGGATGATGGCAATGAAATATCCAATCAC
AGCGGACAAGAGAATAATAGAGATGATTCCTGAAAGGAATGAACAGGGAC
AGACACTCTGGAGCAAGACAAATGATGCTGGATCGGACAGGGTGATGGTG
TCTCCCCTAGCTGTAACTTGGTGGAATAGGAATGGGCCGACGACAAGTAC
AGTTCATTATCCAAAGGTTTATAAAACATACTTTGAGAAGGTTGAAAGGT
TAAAACATGGAACCTTCGGTCCCGTTCATTTCCGAAACCAAGTTAAAATA
CGCCGCCGAGTTGATACAAATCCTGGCCATGCAGATCTCAGCGCTAAAGA
AGCACAAGATGTCATCATGGAGGTCGTTTTCCCAAATGAAGTGGGAGCTA
GAATATTGACTTCAGAGTCACAATTGACAATAACGAAAGAGAAGAAAGAA
GAGCTCCAAGATTGTAAGATTGCTCCCTTAATGGTTGCATACATGTTGGA
AAGGGAATTGGTCCGCAAAACCAGATTCCTACCGGTAGCAGGCGGAACAA
GCAGTGTGTACATTGAGGTATTGCATTTGACTCAAGGAACCTGCTGGGAA
CAGTTGTACACTCCAGGCGGAGAAGTAAGAAATGACGATGTTGACCAGAG
TTTGATCATTGCTGCCAGAAACATTGTTAGGAGAGCAACGGTATCAGCGG
ATCCACTGGCATCACTGCTGGAGATGTGTCACAGCACACAAATTGGTGGG
ATAAGGATGGTGGACATCCTTAGGCAAAATCCAACTGAGGAACAAGCTGT
GGATATATGCAAAGCAGCAATGGGTCTGAGGATTAGTTCATCCTTTAGCT
TTGGAGGCTTCACTTTCAAAAGAACAAGTGGATCATCCGTCACGAAGGAA
GAGGAAGTGCTTACAGGCAACCTCCAAGCATTGAAAATAAGAGTACATGA
GGGGTATGAGGAATTCACAATGGTTGGGCAGAGGGCAACAGCTATCCTGA
GGAAAGCAACTAAAAGGCTGATTCAGTTGATAGTAAGTGGAAGAAACGAA
CAATCAATCGCTGAGGCAATCATTGTAGCAATGGTGTTCTCACAGGAGGA
TTGCATGATAAAAGCAGTCCGAGGCGATCTGAATTTCGTAAACAGAGCAA
ACCAAAGATTAAACCCCATGCATCAACTCCTGAGACATTTTCAAAAGGAC
GCAAAAGTGCTATTTCAGAATTGGGGAACTGAACCCATTGATAATGTCAT
GGGGATGATCGGAATATTACCTGACATGACTCCCAGCACAGAAATGTCAC
TGAGAGGAGTAAGAGTTAGTAAAGTGGGAGTAGATGAATATTCCAGCACT
GAGAGAGTAGTTGTAAGCATTGACCGCTTCTTAAGGGTTCGAGACCAGCG
GGGGAACGTACTCTTATCTCCCGAAGAGGTCAGCGAAACCCAGGGAACAG
AGAAGTTGACAATAACATATTCATCATCAATGATGTGGGAAATCAACGGT
CCTGAGTCAGTGCTTGTTAACACCTATCAATGGATCATCAGAAACTGGGA
GACAGTGAAAATTCAGTGGTCTCAAGACCCCACGATGTTGTACAATAAGA
TGGAGTTTGAACCGTTCCAATCCTTGGTACCTAAAGCTGCCAGAGGTCAA
TACAGTGGATTTGTGAGAACATTATTCCAACAAATGCGTGACGTACTGGG
GACATTTGACACTGTCCAGATAATAAAGCTGCTACCATTTGCAGCAGCCC
CACCGAAGCAGAGCAGAATGCAGTTTTCTTCTCTAACTGTGAATGTGAGA
GGCTCAGGAATGAGAATACTCATAAGGGGCAATTCCCCTGTGTTCAACTA
CAATAAGGCAACCAAAAGACTTACCGTTCTTGGAAAGGACGCAGGTGCAT
TAACAGAGGATCCAGATGAGGGGACAGCCGGAGTGGAATCTGCAGTACTG
AGGGGGTTCCTAATTCTAGGCAAGGAGGACAAAAGATATGGACCAGCATT
GAGCATCAATGAACTGAGCAATCTTGCAAAAGGGGAGAAAGCTAATGTGC
TGATAGGGCAAGGGGACGTGGTGTTGGTAATGAAACGGAAACGGGACTCT
AGCATACTTACTGACAGCCAGACAGCGACCAAAAGAATTCGGATGGCCAT
CAATTAGTGTCGAATTGTTTAAAAACGACCTTGTTTCTACT

>Influenza Avirus (A/duck/Niger/2090/2006 (H5N1)) segment 2, genomic RNA complete sequence.
AGCGAAAGCAGGCAAACCATTTGAATGGATGTCAATCCGACTTTACTTTT
CTTGAAAGTACCAGTGCAAAATGCTATAAGTACCACATTCCCTTATACTG
GAGACCCTCCATACAGCCATGGGACAGGGACAGGGTACACCATGGACACA
GTCAACAGAACACACCAATATTCAGAAAAGGGGAAGTGGACAACAAACAC
AGAGACTGGAGCACCCCAACTCAACCCGATTGATGGGCCACTACCTGAGG
ATAATGAGCCCAGTGGTTATGCACAAACAGATTGTGTATTGGAAGCAATG
GCTTTCCTTGAAGAATCCCACCCAGGGATCTTTGAAAACTCGTGTCTTGA
AACGATGGAAATTGTTCAACAAACAAGAGTGGATAAACTGACTCAAGGTC
GTCAGACCTATGACTGGACATTGAATAGAAACCAACCGGCTGCAACCGCT
TTGGCCAACACTATAGAAATCTTCAGATCGAACGGTCTAACAGCCAATGA
ATCGGGACGGCTAATAGATTTCCTCAAGGATGTGATGGAATCAATGGATA
AGGAAGAAATGGAGATAACAACACACTTCCAGAGAAAGAGAAGAGTGAGA
GACAACATGACCAAAAAGATGGTCACACAAAGAACAATAGGGAAGAAAAG
GCAAAGGCTGAACAAAAAGAGCTACCTGATAAGAGCACTGACACTGAATA
CAATGACAAAAGATGCAGAAAGAGGCAAATTGAAGAGGCGAGCAATTGCA
ACACCCGGAATGCAAATCAGAGGATTCGTGTACTTTGTTGAAACATTAGC
GAGGAGTATCTGTGAGAAACTTGAGCAATCTGGACTCCCAGTTGGAGGGA
ATGAAAAGAAGGCTAAATTGGCAAACGTCGTGAGGAAGATGATGACTAAC
TCACAAGATACTGAACTCTCCTTTACAATTACTGGAGACAACACTAAATG
GAATGAGAATCAGAATCCCAGGATGTTTCTGGCAATGATAACATACATCA
CAAGGAACCAGCCAGAATGGTTTCGGAATGTCTTAAGCATTGCCCCTATA
ATGTTCTCAAACAAAATGGCAAGATTAGGAAGAGGATACATGTTCGAAAG
TAAGAGCATGAAGTTGCGAACACAAATACCAGCAGAAATGCTTGCAAACA
TTGATCTTAAATACTTCAATGAATTAACGAAAAAGAAAATTGAAAAAATA
AGACCTCTATTAATAGATGGTACAGCCTCATTGAGCCCTGGAATGATGAT
GGGCATGTTCAACATGCTGAGTACAGTTCTGGGAGTCTCAATCTTGAACC
TTGGACAGAAAAGGTACACCAAAACCACATATTGGTGGGACGGACTCCAA
TCCTCTGATGATTTTGCTCTCATCGTAAATGCACCGAATCATGAGGGAAT
ACAAGCAGGAGTGGATAGATTTTATAGGAATTGTAAATTAGTTGGAATCA
ACATGAGCAAGAAGAAGTCTTACATAAATCGGACAGGGACATTTGAATTC
ACGAGCTTTTTCTACCGCTATGGATTTGTAGCCAATTTCAGTATGGAGCT
GCCCAGTTTTGGAGTGTCTGGAATTAATGAATCGGCCGACATGAGCATTG
GTATTACAGTGATAAAGAACAATATGATAAACAACGACCTTGGGCCAGCA
ACAGCTCAGATGGCTCTTCAGCTATTCATCAAGGACTACAGATACACATA
CCGATGCCACAGAGGGGATACGCAAATCCAAACGAGGAGATCATTCGAGC
TGAAGAAGCTGTGGGAGCAAACCCGTTCAAAGGCAGGACTGTTGGTTTCA
GATGGAGGACCAAATCTATACAATATCCGAAATCTCCATATCCCTGAGGT
CTGCTTGAAATGGGAATTGATGGATGAAGATTACCAGGGCAGACTGTGTA
ATCCTCTGAATCCGTTCGTCAGCCATAAGGAAATTGAATCTGTCAACAAT
GCTGTAGTAATGCCAGCTCATGGCCCGGCCAAGGCTATGGAATATGATGC
CGTTGCAACTACGCATTCATGGATTCCTAAAAGGAATCGTTCCATTCTCA
ATACGAGTCAAAGGGGAATTCTTGAGGACGAACAGATGTACCAGAAGTGC
TGCAATCTATTTGAGAAATTCTTCCCCAGCAGTTCATATCGGAGGCCAGT
TGGAATTTCCAGCATGGTGGAGGCCATGGTGTCTAGGGCCCGAATTGACG
CACGAATTGATTTCGAGTCTGGAAGGATTAAGAAAGAAGAGTTTGCTGAG
ATCATGAAGATCTGTTCCACCATTGAAGAGCTCAGACGGCCAAAATAGTG
AATTTAGCTTGTCCTTCGTGAAAAAATGCCTTGTTTCTACT


>Influenza Avirus (A/duck/Niger/2090/2006 (H5N1)) segment 3, genomic RNA complete sequence.
AGCGAAAGCAGGTACTGATTCAAAATGGAAGATTTTGTGCGACAATGCTT
CAATCCAATGATTGTCGAGCTTGCGGAAAAGGCAATGAAAGAATATGGGG
AAGATCCGAAAATCGAAACGAACAAATTTGCTGCAATATGCACACACTTG
GAGGTCTGTTTCATGTATTCGGATTTTCACTTTATTGATGAACGGAGTGA
ATCAATAATTGTAGAATCTGGAGATCCGAATGCATTATTGAAACACCGAT
TTGAAATAATTGAAGGAAGAGACCGAACGATGGCCTGGACTGTGGTGAAT
AGTATTTGCAACACCACAGGAGTCGAGAAACCAAAATTTCTCCCAGATTT
GTATGACTACAAAGAGAACCGATTCATTGAAATTGGAGTGACACGGAGGG
AAGTTCATACATACTATCTGGAGAAGGCCAACAAGATAAAATCCGAGAAG
ACACATATTCACATATTCTCATTCACAGGGGAGGAAATGGCAACCAAAGC
GGACTACACCCTTGATGAAGAGAGCAGGGCAAGAATTAAAACCAGGCTGT
TCACCATAAGACAGGAAATGGCCAGTAGGGGTCTATGGGATTCCTTTCGT
CAATCCGAGAGAGGCGAAGAGACAATTGAAGAAAAATTTGAAATCACTGG
AACCATGCGCAGACTTGCCGACCAAAGTCTCCCACCGAACTTCTCCAGCC
TTGAAAACTTTAGAGCCTATGTGGATGGATTCGAACCGAACGGCTGCATT
GAGGGCAAGCTTTCTCAAATGTCAAAAGAAGTGAATGCTAGAATTGAGCC
ATTTTTGAAGACAACGCCACGCCCTCTCAGATTACCTGATGGGCCTCCTT
GCTCTCAGCGGTCGAAATTCCTGCTGATGGATGCCCTTAAATTAAGTATC
GAAGACCCGAGTCATGAGGGGGAGGGGATACCACTATACGATGCAATCAA
ATGCATGAAGACATTTTTCGGGTGGAAGGAGCCCAACATCGTGAAACCAC
ATGAAAAGGGTGTAAACCCCAATTACCTCCTGACTTGGAAGCAATTGCTG
GCAGAACTCCAAGATATTGAAAATGAGGAGAAAATCCCAAAAACAAAGAA
CATGAAAAAAACAAGCCAGTTGAGGTGGGCACTCGGTGAGAACATGGCAC
CAGAGAAAGTAGACTTTGAGGACTGCAAAGATGTTAGCGATCTAAGACAG
TATGACAGTGATGAACCAGAATCTAGATCACTAGCAAGCTGGATTCAGAG
TGAATTCAACAAGGCATGTGAATTGACAGACTCGAGTTGGATTGAACTTG
ATGAAATAGGAGAGGATGTTGCTCCAATTGAGCACATTGCAAGTATGAGA
AGGAACTATTTTACAGCGGAAGTATCCCATTGCAGAGCCACTGAATACAT
AATGAAGGGAGTGTACATAAACACAGCCCTGTTGAATGCATCCTGTGCAG
CCATGGATGACTTTCAACTGATTCCAATGATAAGCAAATGCAGAACCAAA
GAAGGAAGACGGAAAACTAATCTGTATGGATTCATTATAAAAGGAAGATC
CCACTTGAGGAATGATACCGATGTGGTAAATTTTGTGAGTATGGAATTCT
CTCTTACTGATCCGAGATTGGAGCCACACAAGTGGGAAAAGTACTGTGTC
CTCGAGATAGGAGACATGCTCCTCCGGACTGCAGTAGGTCAAGTTTCAAG
GCCCATGTTCCTGTATGTGAGAACCAACGGAACCTCCAAGATCAAAATGA
AATGGGGCATGGAAATGAGACGATGCCTTCTTCAATCCCTTCAACAAATT
GAAAGCATGATTGAAGCCGAATCTTCTGTCAAAGAGAAGGACATGACCAA
AGAATTCTTTGAAAACAAATCTGAAACATGGCCGATCGGAGAATCCCCCA
AAGGAGTGGAGGAAGGCTCCATCGGAAAGGTGTGCAGAACCTTGCTGGCG
AAGTCTGTGTTCAACAGTTTATATGCATCTTCACAACTCGAGGGGTTTTC
AGCTGAATCAAGAAAGTTGCTTCTCATTGCTCAGGCACTTAGGGACAACC
TGGAACCTGGGACCTTCGATCTTGGAGGGCTATATGAAGCAATTGAGGAG
TGCCTGATTAACGATCCCTGGGTTTTGCTTAATGCGTCTTGGTTCAACTC
CTTCCTCGCACATGCACTGAAATAGTTGGGGCAATGCTACTACTTGCTAT
CCATACTGTCCAAAAAAGTACCTTGTTTCTACT


>Influenza Avirus (A/duck/Niger/2090/2006 (H5N1)) segment 4, genomic RNA complete sequence.
AGCAAAAGCAGGGGTTCAATCTGTCAAAATGGAGAAAATAGTGCTTCTTT
TTGCAATAGTCAGTCTTGTTAAAAGTGATCAGATTTGCATTGGTTACCAT
GCAAACAACTCGACAGAGCAGGTTGACACAATAATGGAAAAGAACGTCAC
TGTTACACACGCCCAAGACATACTGGAAAAGACACACAACGGGAAGCTCT
GCGATCTAGATGGAGTGAAGCCTCTAATTTTAAGAGATTGTAGTGTAGCT
GGATGGCTCCTCGGAAACCCAATGTGTGACGAATTCCTCAATGTGCCGGA
ATGGTCTTACATAGTGGAGAAGATCAATCCAGCCAATGACCTCTGTTACC
CAGGGAATTTCAACGACTATGAAGAACTGAAACACCTATTGAGCAGAATA
AACCATTTTGAGAAAATTCAGATCATCCCCAAAAGTTCTTGGTCAGATCA
TGAAGCCTCATCAGGGGTGAGCTCAGCATGTCCATACCAGGGAAGGTCCT
CCTTTTTTAGAAATGTGGTATGGCTTATCAAAAAGGACAATGCATACCCA
ACAATAAAGAGAAGTTACAATAATACCAACCAAGAAGATCTTTTGGTACT
GTGGGGGATTCACCATCCAAATGATGCGGCAGAGCAGACAAGGCTCTATC
AAAACCCAACCACCTATATTTCCGTTGGGACATCAACACTAAACCAGAGA
TTGGTACCAAAAATAGCTACTAGATCCAAGGTAAACGGGCAAAGTGGAAG
GATGGAGTTCTTTTGGACAATTTTAAAACCGAATGATGCAATAAACTTTG
AGAGTAATGGAAATTTCATTGCTCCAGAAAATGCATACAAAATTGTCAAG
AAAGGGGACTCAACAATTATGAAAAGTGAATTGGAATATGGTAACTGCAA
CACCAAGTGTCAAACTCCAATAGGGGCGATAAACTCTAGTATGCCATTCC
ACAACATCCACCCTCTCACCATCGGGGAATGCCCCAAATATGTGAAATCA
AACAGATTAGTCCTTGCGACTGGGCTCAGAAATAGCCCTCAAGGAGAGAG
AAGAAGAAAAAAGAGAGGACTATTTGGAGCTATAGCAGGTTTTATAGAGG
GAGGATGGCAGGGAATGGTAGATGGTTGGTATGGGTACCACCATAGCAAC
GAGCAGGGGAGTGGGTACGCTGCAGACAAAGAATCCACTCAAAAGGCAAT
AGATGGAGTTACCAATAAGGTCAACTCGATCATTGACAAAATGAACACTC
AGTTTGAGGCCGTTGGAAGGGAATTTAATAACTTAGAAAGGAGAATAGAA
AATTTAAACAAGAAGATGGAAGACGGATTCCTAGATGTCTGGACTTATAA
TGCTGAACTTCTGGTTCTCATGGAAAATGAGAGAACTCTAGACTTTCATG
ACTCAAATGTCAAGAACCTTTACGACAAGGTCCGACTACAGCTTAGGGAT
AATGCAAAAGAGCTTGGTAACGGTTGTTTCGAGTTCTATCACAGATGTGA
TAATGAATGTATGGAAAGTGTAAGAAACGGAACGTATGACTACCCGCAGT
ATTCAGAAGAAGCAAGATTAAAAAGAGAGGAAATAAGTGGAGTAAAATTG
GAATCAATAGGAACCTACCAAATACTGTCAATTTATTCAACAGTGGCGAG
CTCCCTAGCACTGGCAATCATGGTGGCTGGTCTATCTTTATGGATGTGCT
CCAATGGATCGTTACAATGCAGAATTTGCATTTAAATTTGTGAGTTCAGA
TTGTAGTTAAAAACACCCTTGTTTCCTACT


>Influenza Avirus (A/duck/Niger/2090/2006 (H5N1)) segment 5, genomic RNA complete sequence.
AGCAAAAGCAGGGTAGATAATCACTCACCGAGTGACATCAACATCATGGC
GTCTCAAGGCACCAAACGATCTTATGAACAGATGGAAACTGGTGGAGAAC
GCCAGAATGCTACTGAGATCAGGGCATCTGTTGGAAGAATGATTAGTGGC
ATCGGGAGGTTCTACATACAGATGTGCACAGAACTCAAACTCAGTGACTA
TGAAGGGAGGCTTATCCAGAACAGCATAACAATAGAGAGAATGGTACTCT
CTGCATTTGATGAACGAAGGAACAGATACCTGGAAGAACACCCCAGTGCG
GGGAAGGACCCGAAGAAAACTGGAGGTCCAATTTATAGGAGGAGAGACGG
GAAATGGGTGAGAGAGCTGATTCTGTACGACAAAGAGGAGATCAGGAGGA
TTTGGCGTCAAGCGAACAATGGAGAGGACGCAACTGCTGGTCTCACCCAC
CTGATGATATGGCATTCCAATCTAAATGATGCCACATACCAGAGAACGAG
AGCTCTCGTACGTACTGGAATGGACCCCAGGATGTGCTCTCTGATGCAAG
GATCAACTCTCCCGAGGAGATCTGGAGCTGCCGGTGCAGCAGTGAAGGGG
GTAGGGACAATGGTGATGGAGCTGATTCGGATGATAAAACGAGGGATCAA
CGACCGGAATTTCTGGAGAGGCGAAAATGGAAGAAGAACAAGGATTGCAT
ATGAGAGAATGTGCAACATCCTCAAAGGGAAATTCCAAACAGCAGCACAA
AGAGCAATGATGGATCAGGTGCGAGAGAGCAGAAATCCTGGGAATGCTGA
AATTGAAGATCTCATTTTTCTGGCACGGTCTGCACTCATCCTGAGAGGAT
CAATAGCCCATAAGTCCTGCTTGCCTGCTTGTGTGTACGGACTTGCTGTG
GCCAGTGGATATGACTTTGAGAGAGAAGGGTACTCTCTAGTTGGAATAGA
TCCTTTCCGTCTGCTTCAAAACAGCCAGGTCTTTAGTCTCATTAGACCAA
ATGAGAATCCAGCACATAAGAGTCAATTAGTGTGGATGGCATGCCACTCT
GCAGCATTTGAGGACCTTAGAGTCTCAAGTTTCATCAGAGGAACAAGAGT
GGTCCCAAGAGGACAGCTATCCACCAGAGGGGTTCAAATTGCTTCAAATG
AGAACATGGAAGCAATGGACTCCAACACTCTTGAACTGAGAAGTAGATAT
TGGGCTATAAGAACCAGAAGCGGAGGAAACACCAACCAGCAGAGGGCATC
TGCAGGACAGATAAGCATTCAGCCCACTTTCTCGGTACAGAGAAACCTTC
CCTTCGAAAGAGCGACCATTATGGCAGCATTCACAGGAAATACTGAGGGC
AGAACGTCTGACATGAGAACTGAAATCATAAGAATGATGGAAAGTGCCAG
ACCAGAAGATGTGTCATTCCAGGGGCGGGGAGTCTTCGAGCTCTCGGACG
AAAAGGCAACGAACCCGATCGTGCCTTCCTTTGACATGAATAATGAAGGA
TCTTATTTCTTCGGAGACAATGCAGAGGAGTATGACAATTAAAGAAAAAT
ACCCTTGTTTCTACT

>Influenza Avirus (A/duck/Niger/2090/2006 (H5N1)) segment 6, genomic RNA complete sequence.
AGCAAAAGCAGGAGTTCAAAATGAATCCAAATCAGAAGATAATAACCATC
GGATCAATCTGTATGGTAATTGGAATAGTTAGCTTAATGTTACAAATTGG
GAACATGATCTCAATATGGGTCAGTCATTCAATTCAGACAGGGAATCAAC
GCCAAGCTGAACCAATCAGCAATACTAAATTTCTTACTGAGAAAGCTGTG
GCTTCAGTAACATTAGCGGGCAATTCATCTCTTTGCCCCATTAGCGGATG
GGCTGTATACAGTAAGGACAACAGTATAAGGATCGGTTCCAGGGGGGATG
TGTTTGTTATAAGAGAGCCGTTCATCTCATGCTCCCACTTGGAATGCAGA
ACTTTCTTTTTGACTCAGGGAGCCTTGCTGAATGACAAGCACTCCAATGG
GACTGTCAAAGACAGAAGCCCTCACAGAACATTAATGAGTTGTCCTGTGG
GTGAGGCTCCCTCCCCATATAACTCAAGGTTTGAGTCTGTTGCTTGGTCA
GCAAGTGCTTGCCATGATGGCACCAGTTGGTTGACAATTGGAATTTCTGG
TCCAGACAATGGGGCTGTGGCTGTATTGAAATACAATGGCATAATAACAG
ACACCATCAAGAGTTGGAGGAACAACATACTGAGAACTCAAGAGTCTGAA
TGTGCATGTGTAAATGGCTCTTGCTTTACTGTAATGACTGATGGACCAAG
TAATGGGCAGGCATCATATAAGATCTTCAAAATGGAAAAAGGGAAAGTGG
TTAAATCAGTCGAATTGGATGCTCCTAATTATCACTATGAGGAGTGCTCC
TGTTATCCTGATGCCGGCGAAATCACATGTGTGTGCAGGGATAATTGGCA
TGGCTCAAATAGGCCATGGGTATCTTTCAATCAAAATTTGGAGTATCAAA
TAGGATATATATGCAGTGGAGTTTTCGGAGACAATCCACGCCCCAATGAT
GGAACAGGTAGTTGTGGTCCGGTGTCCCCTAACGGGGCATATGGGGTAAA
AGGGTTTTCATTTAAATACGGCAATGGTGTCTGGATCGGGAGAACCAAAA
GCACTAATTCCAGGAGCGGCTTTGAAATGATTTGGGATCCAAATGGGTGG
ACTGGAACGGACAGTAGCTTTTCTATGAAGCAAGATATCGTAGCAATAAC
TGATTGGTCAGGATATAGCGGGAGTTTTGTCCAGCATCCAGAACTGACAG
GATTAGATTGCATAAGACCTTGTTTCTGGGTTGAGTTAATCAGAGGGCTT
CCTAAAGAGAGCACAATTTGGACCAGTGGGAGCAGCATATCTTTTTGTGG
TGTAAATAGTGACACTGTTAGTTGGTCTTGGCCAGACGGTGCTGAGTTGC
CATTCACCATTGACAAGTAGTTTGTTCAAAAAACTCCTTGTTTCTACT


>Influenza Avirus (A/duck/Niger/2090/2006 (H5N1)) segment 7, genomic RNA complete sequence.
AGCAAAAGCAGGTAGATGTTGAAAGATGAGTCTTCTAACCGAGGTCGAAA
CGTACGTTCTCTCTATCATCCCGTCAGGCCCCCTCAAAGCCGAGATCGCG
CAGAAACTTGAAGATGTCTTTGCAGGAAAGAACACCGATCTCGAGGCTCT
CATGGAGTGGCTAAAGACAAGACCGATCCTGTCACCTCTGACTAAAGGGA
TGTTGGGATTTGTATTCACGCTCACCGTGCCCAGTGAGCGAGGACTGCAG
CGTAGACGCTTTGTCCAGAATGCCCTAAATGGAAATGGAGATCCAAATAA
TATGGATAGGGCAGTTAAGCTATATAAGAAGCTGAAAAGAGAAATAACAT
TCCATGGGGCTAAGGAGGTCGCACTCAGCTACTCAACCGGTGCACTCGCC
AGTTGCATGGGTCTCATATACAACAGAATGGGCACAGTGACTACGGAAGT
GGCTTTTGGCCTAGTGTGTGCCACTTGTGAGCAGATTGCAGATTCACAGC
ATCGGTCTCACAGACAGATGGCAACTATCACCAACCCACTAATCAGGCAT
GAGAACAGAATGGTGCTAGCCAGCACTACAGCTAAGGCTATGGAGCAGAT
GGCGGGATCAAGTGAGCAGGCAGCGGAAGCCATGGAGGTCGCTAATCAGG
CTAGGCAAATGGTGCAGGCAATGAGAACAATTGGGACCCATCCTAACTCT
AGTGCTGGTCTGAGAGATAATCTTCTTGAAAATTTGCAGGCCTACCAGAA
ACGAATGGGAGTGCAGATGCAGCGATTCAAGTGATCCTCTTGTTGTTGCC
GCAAGTATCATTGGGATCTTGCACTTGATATTATGGATTCTTGATCGTCT
TTTCTTCAAATGCATTTATCGTCGCCTTAAATACGGTTTGAAAAGAGGGC
CTTCTACGGAAGGAGTACCTGAGTCTATGAGGGAAGAGTATCGGCAGGAA
CAGCAGAATGCTGTGGATGTTGACGATGGTCATTTTGTCAACATAGAATT
GGAGTAAAAAACTACCTTGTTTCTACT

>Influenza Avirus (A/duck/Niger/2090/2006 (H5N1)) segment 8, genomic RNA complete sequence.
AGCAAAAGCAGGGTGACAAAAACACAATGGACTCCAACACTGTGTCAAGC
TTTCAGGTAGACTGCTTTCTTTGGCATGTCCGCAAACGATTTGCAGACCA
AGAACTGGGTGATGCCCCATTCCTTGACCGGCTTCGCCGAGATCAGAAGT
CCCTAAGAGGAAGAGGCAACACTCTTGGTCTGGACATCGAAACAGCTACT
CGTGCGGGAAAGCAGATAGTGGAGCGAATTCTGGAGGAGGAGTCTGATGA
GGCACTTAAAATGCCAGCTTCACGCTACTTAACTGATATGACTCTCGAGG
AAATGTCAAGGGACTGGTTCATGCTCATGCCCAAGCAGAAAGTGACAGGT
TCCCTTTGCATCAAAATGGACCAGGCAATAATGGATAAAACCATCATATT
GAAAGCAAACTTCAGTGTGATTTATGACCGGTTAGAGACCCTAATACTAC
TTAGAGCTTTCACAGAAGAAGGAGCAATCGTGGGAGAAATCTCACCATTA
CCTTCTCTTCCAGGACATACTAATGAGGATGTCAAAAATGCAATTGGCGT
CCTCATCGGAGGACTTGAATGGAATGATAACACAGTTCGAATCTCTGAAA
TTATACAGAGATTCGCTTGGAGAAGCATTGATGAGGATGGGAGACTTCCA
CTCCCTCCAGATCAGAAACGGAAAATGGCGAGAACAATTGAGTCAAAAGT
TTGAGGAAATAAGGTGGCTGATTGAAGAAATACGACATAGATTGAAAATT
ACAGAAAACAGCTTCGAACAGATAACGTTTATGCAAGCCTTGCAACTACT
GCTTGAAGTGGAACAAGAGATAAGAACCTTCTCGTTTCAGCTTATTTAAT
GATAAAAAACACCCTTGTTTCTACT
